# Supplementary material for: Rapid COVID-19 Molecular Diagnostic System Using Virus Enrichment Platform
Source: Biosensors (Basel). 2021 Oct 6;11(10):373. doi: 10.3390/bios11100373 (PMC8534047; doi:10.3390/bios11100373)
Supplement: Supplementary file 1 [file biosensors-11-00373-s001.zip]

Archive with 1 entries (1 files):
- biosensors-1390613-supplementary.pdf
